# Supplementary material for: Linking Hypothermia and Altered Metabolism with TrkB Activation
Source: ACS Chem Neurosci. 2023 Aug 8;14(17):3212–25. doi: 10.1021/acschemneuro.3c00350 (PMC10485900; doi:10.1021/acschemneuro.3c00350)
Supplement: Supplementary file 2 — cn3c00350_si_002.xlsx [file cn3c00350_si_002.xlsx]

## Sheet: Figure 1A - Panel
Figure 1 A.	Pharmacological manipulation of TrkB signaling in the mouse brain.
pTrkB
	Treatment	Mianserin	Hydroxyzine	Atipamezole	Medetomidine	Control		Amitriptyline	Fluoxetine	Control		Mirtazapine	Paroxetine	Duloxetine	Control		Amphetamine	Control		GHB	Control		Clozapine	Control		Chlorpromazine	Control		Isoflurane	Sevoflurane	Control		Urethane	Control
	Dose (mg/kg)	20	50	1	0.05			20	20			20	10	20			10			275			6			10			4%/2%	6%/4.5%			2000
	Route	sc	sc	sc	sc	sc		sc	sc	sc		sc	sc	sc	sc		ip			ip	ip		ip	ip		ip	ip
	n	10	10	10	10	10		6	6	6		6	6	6	6		4	5		5	6		6	6		6	6		6	6	6		4	4
	Unpaired t test to control
	P value	0.0006	0.0037	0.988	<0,0001			0.0144	0.0029			0.2983	0.5686	0.59			0.3581			0.0139			0.0224			0.0467			0.0005	0.0443			0.0066
	P value summary	***	**	ns	****			*	**			ns	ns	ns			ns			*			*			*			***	*			**
	Significantly different (P < 0.05)?	Yes	Yes	No	Yes			Yes	Yes			No	No	No			No			Yes			Yes			Yes			Yes	Yes			Yes
	One- or two-tailed P value?	Two-tailed	Two-tailed	Two-tailed	Two-tailed			Two-tailed	Two-tailed			Two-tailed	Two-tailed	Two-tailed			Two-tailed			Two-tailed			Two-tailed			Two-tailed			Two-tailed	Two-tailed			Two-tailed
	t, df	t=4,147, df=18	t=3,337, df=18	t=0,01525, df=18	t=5,627, df=18			t=3,023, df=9	t=3,921, df=10			t=1,097, df=10	t=0,5895, df=10	t=0,5567, df=10			t=0,9836, df=7			t=3,046, df=9			t=2,698, df=10			t=2,269, df=10			t=5,049, df=10	t=2,300, df=10			t=4,070, df=6
	How big is the difference?
	Mean of column A	100	100	100	100			100	100			100	100	100			100			100			100			100			100	100			100
	Mean of column B	127.2	132.8	100.1	170.2			158.8	182.7			134.3	116	89.76			109.4			155.8			193.6			126.8			172.5	215.6			205.5
	Difference between means	27,24 ± 6,569	32,77 ± 9,822	0,1188 ± 7,791	70,20 ± 12,48			58,83 ± 19,46	82,70 ± 21,09			34,29 ± 31,26	15,97 ± 27,09	-10,24 ± 18,39			9,420 ± 9,577			55,80 ± 18,32			93,57 ± 34,68			26,79 ± 11,81			72,47 ± 14,35	115,6 ± 50,27			105,5 ± 25,92
	95% confidence interval	13,44 to 41,05	12,14 to 53,41	-16,25 to 16,49	43,99 to 96,42			14,81 to 102,9	35,70 to 129,7			-35,35 to 103,9	-44,39 to 76,33	-51,21 to 30,74			-13,23 to 32,07			14,35 to 97,24			16,29 to 170,9			0,4794 to 53,10			40,49 to 104,4	3,593 to 227,6			42,07 to 168,9
	R squared (eta squared)	0.4886	0.3821	1.292e-05	0.6376			0.5038	0.6059			0.1074	0.03358	0.03006			0.1214			0.5075			0.4212			0.3398			0.7183	0.3459			0.7341
	F test to compare variances
	F, DFn, Dfd	2,109, 9, 9	5,950, 9, 9	3,373, 9, 9	10,21, 9, 9			4,528, 5, 4	4,271, 5, 5			2,695, 5, 5	1,776, 5, 5	3,585, 5, 5			1,535, 3, 4			5,126, 4, 5			4,532, 5, 5			5,174, 5, 5			1,123, 5, 5	22,19, 5, 5			3,737, 3, 3
	P value	0.2814	0.0139	0.0846	0.0019			0.1685	0.137			0.3005	0.5438	0.1874			0.6712			0.1024			0.1228			0.0955			0.9019	0.004			0.3076
	P value summary	ns	*	ns	**			ns	ns			ns	ns	ns			ns			ns			ns			ns			ns	**			ns
	Significantly different (P < 0.05)?	No	Yes	No	Yes			No	No			No	No	No			No			No			No			No			No	Yes			No
	Unpaired t test with Welch's correction
	P value		0.006		0.0002												0.3767													0.0655
	P value summary		**		***												ns													ns
	Significantly different (P < 0.05)?		Yes		Yes												No													No
	One- or two-tailed P value?		Two-tailed		Two-tailed												Two-tailed													Two-tailed
	Welch-corrected t, df		t=3,337, df=11,94		t=5,627, df=10,75												t=0,9575, df=5,767													t=2,300, df=5,450
	How big is the difference?
	Mean of column A		100		100												100													100
	Mean of column C		132.8		170.2												109.4													215.6
	Difference between means (C - A) ± SEM		32,77 ± 9,822		70,20 ± 12,48												9,420 ± 9,838													115,6 ± 50,27
	95% confidence interval		11,36 to 54,18		42,67 to 97,74												-14,89 to 33,73													-10,48 to 241,7
	R squared (eta squared)		0.4825		0.7466												0.1372													0.4925
	F test to compare variances
	F, DFn, Dfd		5,950, 9, 9		10,21, 9, 9												1,535, 3, 4													22,19, 5, 5
	P value		0.0139		0.0019												0.6712													0.004
	P value summary		*		**												ns													**
	Significantly different (P < 0.05)?		Yes		Yes												No													Yes

## Sheet: Figure 1B - Locomotor
Figure 1B. Locomotor screen of selected TrkB-activating drugs of distinct pharmacological categories.
Treatments
		Drug	Dose, Route	n
		Amitriptyline-HCL	20 mg/kg s.c	4
		Clozapine	6 mg/kg i.p	4
		Amphetamine-HCL	10 mg/kg i.p	4
		Atipamezol-HCl	1mg/kg s.c	4
		Clozapine vehicle		4
		Saline		8
	Total ambulatory distance
		ANOVA summary
		F	5.412
		P value	0.0033
		P value summary	**
		Significant diff. among means (P < 0.05)?	Yes
		R squared	0.6005
		Brown-Forsythe test
		F (DFn, DFd)	1,948 (5, 18)
		P value	0.1359
		P value summary	ns
		Are SDs significantly different (P < 0.05)?	No
		Bartlett's test
		Bartlett's statistic (corrected)	37.05
		P value	<0,0001
		P value summary	****
		Are SDs significantly different (P < 0.05)?	Yes
		Brown-Forsythe ANOVA test
		F* (DFn, DFd)	5,412 (5,000, 3,901)
		P value	0.066
		P value summary	ns
		Significant diff. among means (P < 0.05)?	No
		Welch's ANOVA test
		W (DFn, DFd)	101,0 (5,000, 8,039)
		P value	<0,0001
		P value summary	****
		Significant diff. among means (P < 0.05)?	Yes
		Dunnett's T3 multiple comparisons test	Mean Diff,	95,00% CI of diff,	Below threshold?	Summary	Adjusted P Value
		SAL vs. VehCLZ	1e-05	-82,36 to 82,36	No	ns	>0,9999	A-B
		SAL vs. CLZ	86.65	67,60 to 105,7	Yes	****	<0,0001	A-C
		SAL vs. AMI	71.82	57,91 to 85,72	Yes	****	<0,0001	A-D
		SAL vs. ATIP	1.785	-104,2 to 107,7	No	ns	>0,9999	A-E
		SAL vs. AMPH	-72.34	-427,5 to 282,8	No	ns	0.8978	A-F
		VehCLZ vs. CLZ	86.65	3,018 to 170,3	Yes	*	0.0454	B-C
		VehCLZ vs. AMI	71.82	-10,28 to 153,9	No	ns	0.0718	B-D
		VehCLZ vs. ATIP	1.785	-88,70 to 92,27	No	ns	>0,9999	B-E
		VehCLZ vs. AMPH	-72.34	-436,3 to 291,6	No	ns	0.9079	B-F
		CLZ vs. AMI	-14.83	-33,24 to 3,576	No	ns	0.1122	C-D
		CLZ vs. ATIP	-84.86	-191,8 to 22,07	No	ns	0.0927	C-E
		CLZ vs. AMPH	-159	-514,4 to 196,4	No	ns	0.3482	C-F
		AMI vs. ATIP	-70.03	-175,8 to 35,70	No	ns	0.1462	D-E
		AMI vs. AMPH	-144.2	-499,2 to 210,9	No	ns	0.4168	D-F
		ATIP vs. AMPH	-74.12	-379,5 to 231,3	No	ns	0.9148	E-F
		Test details	Mean 1	Mean 2	Mean Diff,	SE of diff,	n1	n2	t	DF
		SAL vs. VehCLZ	100	100	1e-05	13.16	4	4	7.599e-07	3.21
		SAL vs. CLZ	100	13.35	86.65	4.132	4	4	20.97	5.462
		SAL vs. AMI	100	28.18	71.82	3.253	4	4	22.08	5.932
		SAL vs. ATIP	100	98.21	1.785	16.93	4	4	0.1055	3.125
		SAL vs. AMPH	100	172.3	-72.34	56.74	4	4	1.275	3.011
		VehCLZ vs. CLZ	100	13.35	86.65	13.36	4	4	6.485	3.4
		VehCLZ vs. AMI	100	28.18	71.82	13.12	4	4	5.475	3.169
		VehCLZ vs. ATIP	100	98.21	1.785	21.17	4	4	0.08434	5.639
		VehCLZ vs. AMPH	100	172.3	-72.34	58.15	4	4	1.244	3.312
		CLZ vs. AMI	13.35	28.18	-14.83	3.992	4	4	3.715	5.147
		CLZ vs. ATIP	13.35	98.21	-84.86	17.08	4	4	4.967	3.239
		CLZ vs. AMPH	13.35	172.3	-159	56.79	4	4	2.8	3.021
		AMI vs. ATIP	28.18	98.21	-70.03	16.89	4	4	4.145	3.101
		AMI vs. AMPH	28.18	172.3	-144.2	56.73	4	4	2.541	3.009
		ATIP vs. AMPH	98.21	172.3	-74.12	59.12	4	4	1.254	3.52
	30-minute Ethovision recording, analysed in 5-minute bins demonstrates a significant sedative effect beginning from 15 minutes after administration of CLZ and AMI.
		Two-way RM ANOVA	Matching: Stacked
		Assume sphericity?	No
		Alpha	0.05
		Source of Variation	% of total variation	P value	P value summary	Significant?	Geisser-Greenhouse's epsilon
		Time x Treatment	40.45	<0,0001	****	Yes
		Time	6.193	0.006	**	Yes	0.2935
		Treatment	21.44	0.0014	**	Yes
		Subject	13.57	<0,0001	****	Yes
		ANOVA table	SS	DF	MS	F (DFn, DFd)	P value
		Time x Treatment	22029027	30	734301	F (30, 105) = 7,716	P<0,0001
		Time	3372517	5	674503	F (1,467, 30,81) = 7,088	P=0,0060
		Treatment	11674827	6	1945804	F (6, 21) = 5,528	P=0,0014
		Subject	7391979	21	351999	F (21, 105) = 3,699	P<0,0001
		Residual	9992187	105	95164
		Data summary
		Number of columns (Treatment)	7
		Number of rows (Time)	6
		Number of subjects (Subject)	28
		Number of missing values	0
		Dunnett's multiple comparisons test	Mean Diff,	95,00% CI of diff,	Below threshold?	Summary	Adjusted P Value
		5 min
		SALINE vs. CLZ	160.3	-410,0 to 730,7	No	ns	0.8196
		SALINE vs. AMI	44.59	-423,9 to 513,1	No	ns	0.9951
		SALINE vs. VehCLZ	102	-444,5 to 648,6	No	ns	0.9581
		SALINE vs. ATIP	430.8	-66,42 to 928,0	No	ns	0.0743
		SALINE vs. AMPH	-1267	-4065 to 1530	No	ns	0.3284
		SALINE vs. SALINE	0	-516,5 to 516,5	No	ns	>0,9999
		10 min
		SALINE vs. CLZ	418.8	-5,186 to 842,8	No	ns	0.0517
		SALINE vs. AMI	265.2	-127,1 to 657,4	No	ns	0.1527
		SALINE vs. VehCLZ	-279.6	-797,8 to 238,7	No	ns	0.333
		SALINE vs. ATIP	186.9	-202,2 to 576,1	No	ns	0.4256
		SALINE vs. AMPH	-2204	-6257 to 1850	No	ns	0.2216
		SALINE vs. SALINE	0	-426,0 to 426,0	No	ns	>0,9999
		15 min
		SALINE vs. CLZ	486.8	-119,3 to 1093	No	ns	0.0883
		SALINE vs. AMI	420.3	-171,0 to 1012	No	ns	0.123
		SALINE vs. VehCLZ	-275.1	-879,1 to 329,0	No	ns	0.4811
		SALINE vs. ATIP	212.6	-334,2 to 759,5	No	ns	0.584
		SALINE vs. AMPH	-62.42	-1958 to 1833	No	ns	0.9998
		SALINE vs. SALINE	0	-608,7 to 608,7	No	ns	>0,9999
		20 min
		SALINE vs. CLZ	575.9	465,6 to 686,1	Yes	***	0.0002
		SALINE vs. AMI	533.1	426,2 to 640,0	Yes	***	0.0002
		SALINE vs. VehCLZ	-22.05	-335,8 to 291,7	No	ns	0.9984
		SALINE vs. ATIP	-18.25	-860,3 to 823,8	No	ns	0.9999
		SALINE vs. AMPH	486.5	306,7 to 666,3	Yes	***	0.0008
		SALINE vs. SALINE	0	-115,9 to 115,9	No	ns	>0,9999
		25 min
		SALINE vs. CLZ	644.2	438,8 to 849,5	Yes	**	0.0019
		SALINE vs. AMI	623.9	424,1 to 823,8	Yes	**	0.0016
		SALINE vs. VehCLZ	102.4	-318,5 to 523,4	No	ns	0.819
		SALINE vs. ATIP	185.7	-168,8 to 540,2	No	ns	0.3157
		SALINE vs. AMPH	567.2	374,0 to 760,3	Yes	**	0.0014
		SALINE vs. SALINE	0	-206,9 to 206,9	No	ns	>0,9999
		30 min
		SALINE vs. CLZ	425.7	134,8 to 716,7	Yes	*	0.0174
		SALINE vs. AMI	408.7	120,0 to 697,5	Yes	*	0.0188
		SALINE vs. VehCLZ	-63.73	-773,5 to 646,0	No	ns	0.9958
		SALINE vs. ATIP	-138	-542,8 to 266,8	No	ns	0.6694
		SALINE vs. AMPH	166.9	-209,3 to 543,0	No	ns	0.4775
		SALINE vs. SALINE	0	-293,1 to 293,1	No	ns	>0,9999
		Test details	Mean 1	Mean 2	Mean Diff,	SE of diff,	N1	N2	q	DF
		5 min
		SALINE vs. CLZ	574.8	414.5	160.3	162	4	4	0.9897	5.841
		SALINE vs. AMI	574.8	530.3	44.59	112.9	4	4	0.3949	3.956
		SALINE vs. VehCLZ	574.8	472.8	102	156.1	4	4	0.6534	5.939
		SALINE vs. ATIP	574.8	144	430.8	106.9	4	4	4.032	3.251
		SALINE vs. AMPH	574.8	1842	-1267	593.9	4	4	2.133	3.192
		SALINE vs. SALINE	574.8	574.8	0	148	4	4	0	6
		10 min
		SALINE vs. CLZ	432	13.22	418.8	86.39	4	4	4.847	3.008
		SALINE vs. AMI	432	166.9	265.2	91.44	4	4	2.9	3.719
		SALINE vs. VehCLZ	432	711.6	-279.6	144.6	4	4	1.934	5.544
		SALINE vs. ATIP	432	245.1	186.9	109.3	4	4	1.71	5.653
		SALINE vs. AMPH	432	2636	-2204	837	4	4	2.633	3.065
		SALINE vs. SALINE	432	432	0	122.1	4	4	0	6
		15 min
		SALINE vs. CLZ	505.1	18.27	486.8	123.4	4	4	3.945	3.004
		SALINE vs. AMI	505.1	84.8	420.3	125.2	4	4	3.357	3.179
		SALINE vs. VehCLZ	505.1	780.2	-275.1	173.1	4	4	1.589	5.999
		SALINE vs. ATIP	505.1	292.5	212.6	151.1	4	4	1.407	5.403
		SALINE vs. AMPH	505.1	567.5	-62.42	429.2	4	4	0.1454	3.536
		SALINE vs. SALINE	505.1	505.1	0	174.5	4	4	0	6
		20 min
		SALINE vs. CLZ	594	18.15	575.9	24.2	4	4	23.8	3.362
		SALINE vs. AMI	594	60.88	533.1	24.85	4	4	21.45	3.701
		SALINE vs. VehCLZ	594	616	-22.05	72.8	4	4	0.3028	3.688
		SALINE vs. ATIP	594	612.3	-18.25	175.6	4	4	0.1039	3.109
		SALINE vs. AMPH	594	107.5	486.5	47.32	4	4	10.28	4.773
		SALINE vs. SALINE	594	594	0	33.23	4	4	0	6
		25 min
		SALINE vs. CLZ	657.5	13.27	644.2	42.03	4	4	15.33	3.027
		SALINE vs. AMI	657.5	33.51	623.9	42.73	4	4	14.6	3.227
		SALINE vs. VehCLZ	657.5	555	102.4	103.7	4	4	0.9877	4.13
		SALINE vs. ATIP	657.5	471.8	185.7	91.02	4	4	2.04	4.508
		SALINE vs. AMPH	657.5	90.28	567.2	43.84	4	4	12.94	3.552
		SALINE vs. SALINE	657.5	657.5	0	59.31	4	4	0	6
		30 min
		SALINE vs. CLZ	433.4	7.703	425.7	59.52	4	4	7.152	3.025
		SALINE vs. AMI	433.4	24.71	408.7	59.78	4	4	6.837	3.077
		SALINE vs. VehCLZ	433.4	497.2	-63.73	168.3	4	4	0.3786	3.837
		SALINE vs. ATIP	433.4	571.4	-138	109.7	4	4	1.258	5.125
		SALINE vs. AMPH	433.4	266.6	166.9	103.7	4	4	1.609	5.366
		SALINE vs. SALINE	433.4	433.4	0	84.01	4	4	0	6

## Sheet: Figure 2 - Metabolism
Figure 2: Metabolism and TrkB signaling
A	1h
	Treatment		Treatment dose		n
	Isoflurane		0.015		6
	Flurothyl		Seizure		6
	SHAM		Room air		6
		pTrkB
			ANOVA summary
			F	19.05
			P value	<0,0001
			P value summary	****
			Significant diff. among means (P < 0.05)?	Yes
			R squared	0.7176
			Brown-Forsythe test
			F (DFn, DFd)	0,7275 (2, 15)
			P value	0.4994
			P value summary	ns
			Are SDs significantly different (P < 0.05)?	No
			Bartlett's test
			Bartlett's statistic (corrected)	0.5394
			P value	0.7636
			P value summary	ns
			Are SDs significantly different (P < 0.05)?	No
			Tukey's multiple comparisons test	Mean Diff,	95,00% CI of diff,	Below threshold?	Summary	Adjusted P Value
			VEH vs. ISO	-45.75	-72,62 to -18,89	Yes	**	0.0013
			VEH vs. FLURO	-61.44	-88,31 to -34,58	Yes	****	<0,0001
			ISO vs. FLURO	-15.69	-42,55 to 11,17	No	ns	0.3112
		pGSK3beta
			ANOVA summary
			F	14.08
			P value	0.0004
			P value summary	***
			Significant diff. among means (P < 0.05)?	Yes
			R squared	0.6525
			Brown-Forsythe test
			F (DFn, DFd)	1,045 (2, 15)
			P value	0.3759
			P value summary	ns
			Are SDs significantly different (P < 0.05)?	No
			Bartlett's test
			Bartlett's statistic (corrected)	0.6487
			P value	0.723
			P value summary	ns
			Are SDs significantly different (P < 0.05)?	No
			Tukey's multiple comparisons test	Mean Diff,	95,00% CI of diff,	Below threshold?	Summary	Adjusted P Value
			VEH vs. ISO	-118.4	-179,7 to -57,05	Yes	***	0.0004
			VEH vs. FLURO	-94.66	-156,0 to -33,35	Yes	**	0.0031
			ISO vs. FLURO	23.7	-37,60 to 85,01	No	ns	0.5855
		pp70s6k
			ANOVA summary
			F	57.04
			P value	<0,0001
			P value summary	****
			Significant diff. among means (P < 0.05)?	Yes
			R squared	0.8838
			Brown-Forsythe test
			F (DFn, DFd)	1,035 (2, 15)
			P value	0.3792
			P value summary	ns
			Are SDs significantly different (P < 0.05)?	No
			Bartlett's test
			Bartlett's statistic (corrected)	4.229
			P value	0.1207
			P value summary	ns
			Are SDs significantly different (P < 0.05)?	No
			Tukey's multiple comparisons test	Mean Diff,	95,00% CI of diff,	Below threshold?	Summary	Adjusted P Value
			VEH vs. ISO	-264.4	-345,9 to -183,0	Yes	****	<0,0001
			VEH vs. FLURO	-310.2	-391,7 to -228,8	Yes	****	<0,0001
			ISO vs. FLURO	-45.8	-127,2 to 35,65	No	ns	0.3368
	Immediate
			Dose		n
	Flurothyl		Seizure		7
	SHAM		Room air		7
		pTrkB
			Unpaired t test
			P value	0.6306
			P value summary	ns
			Significantly different (P < 0.05)?	No
			One- or two-tailed P value?	Two-tailed
			t, df	t=0,4934, df=12
			How big is the difference?
			Mean of column A	100
			Mean of column B	106.8
			Difference between means (B - A) ± SEM	6,773 ± 13,73
			95% confidence interval	-23,13 to 36,68
			R squared (eta squared)	0.01988
			F test to compare variances
			F, DFn, Dfd	1,179, 6, 6
			P value	0.8466
			P value summary	ns
			Significantly different (P < 0.05)?	No
		pGSK3beta
			Unpaired t test
			P value	0.6598
			P value summary	ns
			Significantly different (P < 0.05)?	No
			One- or two-tailed P value?	Two-tailed
			t, df	t=0,4514, df=12
			How big is the difference?
			Mean of column A	100
			Mean of column B	109.9
			Difference between means (B - A) ± SEM	9,900 ± 21,93
			95% confidence interval	-37,89 to 57,69
			R squared (eta squared)	0.0167
			F test to compare variances
			F, DFn, Dfd	1,627, 6, 6
			P value	0.5693
			P value summary	ns
			Significantly different (P < 0.05)?	No
		pp70s6k
			Unpaired t test
			P value	0.6422
			P value summary	ns
			Significantly different (P < 0.05)?	No
			One- or two-tailed P value?	Two-tailed
			t, df	t=0,4766, df=12
			How big is the difference?
			Mean of column A	100
			Mean of column B	112.9
			Difference between means (B - A) ± SEM	12,86 ± 26,98
			95% confidence interval	-45,92 to 71,64
			R squared (eta squared)	0.01858
			F test to compare variances
			F, DFn, Dfd	4,809, 6, 6
			P value	0.0775
			P value summary	ns
			Significantly different (P < 0.05)?	No
B
	1h
	Treatment		n
	Isoflurane	0.015	7
	Flurothyl	Seizure	7
	SHAM	Room air	5
	p values calculated using Welch’s t-test (comparison of two groups) and Welch’s ANOVA (comparison of all groups).
	Within-group variance was analysed with a principal component analysis (PCA).
	The number of principal components needed to explain 95% of variance in the data was used to adjust the α level to account for multiple testing (Bonferroni’s method).
	Variation between groups was analysed with a partial-least-squares discriminant analyses (PLS-DA).
	Detailed results of the findings are presented in the Supplementary File B: Identified metabolites with p < 0.05 in the ANOVA comparison
C
	Treatments		n
EEG	ATP	125 mg/kg, ip	4
	Control	Saline	4
WB	ATP	125 mg/kg, ip	5
	Control	Saline	5
		pTrkB
			Unpaired t test
			P value	0.0477
			P value summary	*
			Significantly different (P < 0.05)?	Yes
			One- or two-tailed P value?	Two-tailed
			t, df	t=2,336, df=8
			How big is the difference?
			Mean of column A	100
			Mean of column B	140.5
			Difference between means (B - A) ± SEM	40,45 ± 17,32
			95% confidence interval	0,5247 to 80,38
			R squared (eta squared)	0.4056
			F test to compare variances
			F, DFn, Dfd	1,393, 4, 4
			P value	0.7557
			P value summary	ns
			Significantly different (P < 0.05)?	No
		pGSK3b
			Unpaired t test
			P value	0.0118
			P value summary	*
			Significantly different (P < 0.05)?	Yes
			One- or two-tailed P value?	Two-tailed
			t, df	t=3,243, df=8
			How big is the difference?
			Mean of column A	100
			Mean of column B	205.3
			Difference between means (B - A) ± SEM	105,3 ± 32,49
			95% confidence interval	30,43 to 180,3
			R squared (eta squared)	0.5679
			F test to compare variances
			F, DFn, Dfd	1,309, 4, 4
			P value	0.8003
			P value summary	ns
			Significantly different (P < 0.05)?	No
		pp70
			Unpaired t test
			P value	0.0096
			P value summary	**
			Significantly different (P < 0.05)?	Yes
			One- or two-tailed P value?	Two-tailed
			t, df	t=3,381, df=8
			How big is the difference?
			Mean of column A	100
			Mean of column B	274.8
			Difference between means (B - A) ± SEM	174,8 ± 51,71
			95% confidence interval	55,58 to 294,1
			R squared (eta squared)	0.5883
			F test to compare variances
			F, DFn, Dfd	3,598, 4, 4
			P value	0.2426
			P value summary	ns
			Significantly different (P < 0.05)?	No
D
	Treatment		n
	VEH	20 ml/kg	8
	2-DG+MA	1g+1200µmol, 20 ml/kg	8
	WB
		pTrkB
			Unpaired t test
			P value	0.0006
			P value summary	***
			Significantly different (P < 0.05)?	Yes
			One- or two-tailed P value?	Two-tailed
			t, df	t=4,402, df=14
			How big is the difference?
			Mean of column A	100
			Mean of column B	148.2
			Difference between means (B - A) ± SEM	48,17 ± 10,94
			95% confidence interval	24,70 to 71,63
			R squared (eta squared)	0.5806
			F test to compare variances
			F, DFn, Dfd	2,510, 7, 7
			P value	0.2478
			P value summary	ns
			Significantly different (P < 0.05)?	No
		pGSK3b
			Unpaired t test
			P value	<0,0001
			P value summary	****
			Significantly different (P < 0.05)?	Yes
			One- or two-tailed P value?	Two-tailed
			t, df	t=5,887, df=14
			How big is the difference?
			Mean of column A	100
			Mean of column B	208.8
			Difference between means (B - A) ± SEM	108,8 ± 18,49
			95% confidence interval	69,17 to 148,5
			R squared (eta squared)	0.7122
			F test to compare variances
			F, DFn, Dfd	1,976, 7, 7
			P value	0.389
			P value summary	ns
			Significantly different (P < 0.05)?	No
		pp70s6k
			Unpaired t test
			P value	<0,0001
			P value summary	****
			Significantly different (P < 0.05)?	Yes
			One- or two-tailed P value?	Two-tailed
			t, df	t=5,703, df=14
			How big is the difference?
			Mean of column A	100
			Mean of column B	243.7
			Difference between means (B - A) ± SEM	143,7 ± 25,20
			95% confidence interval	89,68 to 197,8
			R squared (eta squared)	0.6991
			F test to compare variances
			F, DFn, Dfd	1,910, 7, 7
			P value	0.4125
			P value summary	ns
			Significantly different (P < 0.05)?	No
Locomotor activity
					n
	VEH	20 ml/kg			8
	2-DG+MA	1g+1200µmol, 20 ml/kg			8
			Test details
			Test name	Unpaired t test of time bin vs VEH
			Variance assumption	Individual variance for each row
			Multiple comparisons	False Discovery Rate (FDR)
			Method	Two-stage step-up (Benjamini, Krieger, and Yekutieli)
			Desired FDR (Q)	1,00%
		time bin	P value	Mean of VEH	Mean of 2DG+MA	Difference	SE of difference	t ratio	df	q value	p
		5	2.2e-05	845.5	486.5	358.9	57.51	6.242	14	2e-06	****
		10	<0,000001	766	57.27	708.7	39.09	18.13	14	<0,000001	****
		15	<0,000001	829.9	11.8	818.1	84.76	9.651	14	<0,000001	****
		20	1.2e-05	641.6	0	641.6	96.92	6.62	14	1e-06	****
		25	<0,000001	718.4	7.335	711.1	67.88	10.48	14	<0,000001	****
		30	<0,000001	667	15.82	651.2	72.9	8.932	14	<0,000001	****
		35	6e-06	632.8	23.68	609.1	87.25	6.982	14	<0,000001	****
		40	3e-06	620	11.12	608.9	81.69	7.454	14	<0,000001	****
		45	6e-06	479.8	2.421	477.4	67.94	7.027	14	<0,000001	****
		50	0.000223	485.1	1.894	483.2	98.05	4.928	14	2.2e-05	***
		55	0.000278	380.7	1.426	379.3	78.88	4.808	14	2.6e-05	***
		60	0.010978	369.4	0.5953	368.8	125.9	2.93	14	0.000924	***

## Sheet: Figure 3 - SWA
Figure 3. TrkB associated signaling is increased during deep sleep, but cortical SWA is not required for the induction of TrkB signaling.
A	TrkB associated signaling is increased during physiological deep sleep.
Western Blot
	Treatments			n
	Sleep deprivation 6,5h			10
	Sleep deprivation 6h + recovery sleep 15min			10
	Time-matched control			10
	Phosphorylation of TrkB, GSK3beta, and Src was detected on three gels, where seven randomly selected control samples and ten treatment samples were divided between the membranes.
	Phosphorylation of p70s6k was detected on re-run gels that included all 10 control and sleep deprivation + recovery samples.
	SD
		pTrkB
			Unpaired t test
			P value	0.2303
			P value summary	ns
			Significantly different (P < 0.05)?	No
			One- or two-tailed P value?	Two-tailed
			t, df	t=1,247, df=16
			How big is the difference?
			Mean of column A	100
			Mean of column B	109.8
			Difference between means (B - A) ± SEM	9,752 ± 7,821
			95% confidence interval	-6,827 to 26,33
			R squared (eta squared)	0.08858
			F test to compare variances
			F, DFn, Dfd	1,201, 9, 7
			P value	0.828
			P value summary	ns
			Significantly different (P < 0.05)?	No
		pGSK3b
			Unpaired t test
			P value	0.7797
			P value summary	ns
			Significantly different (P < 0.05)?	No
			One- or two-tailed P value?	Two-tailed
			t, df	t=0,2845, df=16
			How big is the difference?
			Mean of column A	100
			Mean of column B	94.63
			Difference between means (B - A) ± SEM	-5,373 ± 18,88
			95% confidence interval	-45,40 to 34,66
			R squared (eta squared)	0.005034
			F test to compare variances
			F, DFn, Dfd	1,220, 7, 9
			P value	0.7635
			P value summary	ns
			Significantly different (P < 0.05)?	No
		pp70s6k
			Unpaired t test
			P value	0.9097
			P value summary	ns
			Significantly different (P < 0.05)?	No
			One- or two-tailed P value?	Two-tailed
			t, df	t=0,1152, df=16
			How big is the difference?
			Mean of column A	100
			Mean of column B	98.18
			Difference between means (B - A) ± SEM	-1,822 ± 15,82
			95% confidence interval	-35,37 to 31,72
			R squared (eta squared)	0.0008283
			F test to compare variances
			F, DFn, Dfd	1,833, 7, 9
			P value	0.3905
			P value summary	ns
			Significantly different (P < 0.05)?	No
	SD+Recovery
		pTrkB
			Unpaired t test
			P value	0.0016
			P value summary	**
			Significantly different (P < 0.05)?	Yes
			One- or two-tailed P value?	Two-tailed
			t, df	t=3,792, df=16
			How big is the difference?
			Mean of column A	100
			Mean of column B	136
			Difference between means (B - A) ± SEM	36,01 ± 9,496
			95% confidence interval	15,88 to 56,14
			R squared (eta squared)	0.4733
			F test to compare variances
			F, DFn, Dfd	2,139, 9, 7
			P value	0.3287
			P value summary	ns
			Significantly different (P < 0.05)?	No
		pGSK3b
			Unpaired t test
			P value	0.0061
			P value summary	**
			Significantly different (P < 0.05)?	Yes
			One- or two-tailed P value?	Two-tailed
			t, df	t=3,158, df=16
			How big is the difference?
			Mean of column A	100
			Mean of column B	161.1
			Difference between means (B - A) ± SEM	61,12 ± 19,35
			95% confidence interval	20,09 to 102,1
			R squared (eta squared)	0.384
			F test to compare variances
			F, DFn, Dfd	1,110, 7, 9
			P value	0.8627
			P value summary	ns
			Significantly different (P < 0.05)?	No
		pp70s6k
			Unpaired t test with Welch's correction				Unpaired t test
			P value	0.0029			P value	0.0014
			P value summary	**			P value summary	**
			Significantly different (P < 0.05)?	Yes			Significantly different (P < 0.05)?	Yes
			One- or two-tailed P value?	Two-tailed			One- or two-tailed P value?	Two-tailed
			Welch-corrected t, df	t=3,782, df=11,37			t, df	t=3,782, df=18
			How big is the difference?				How big is the difference?
			Mean of column A	100			Mean of column A	100
			Mean of column B	191.8			Mean of column B	191.8
			Difference between means (B - A) ± SEM	91,85 ± 24,29			Difference between means (B - A) ± SEM	91,85 ± 24,29
			95% confidence interval	38,61 to 145,1			95% confidence interval	40,82 to 142,9
			R squared (eta squared)	0.557			R squared (eta squared)	0.4428
			F test to compare variances				F test to compare variances
			F, DFn, Dfd	7,445, 9, 9			F, DFn, Dfd	7,445, 9, 9
			P value	0.0063			P value	0.0063
			P value summary	**			P value summary	**
			Significantly different (P < 0.05)?	Yes			Significantly different (P < 0.05)?	Yes
EEG
	Treatment				n
	6h SD + 1.5h recovery sleep, NREM sleep spectral power				4
	24-hour baseline recording, NREM sleep spectral power				4	(within-subject control)
			AUC	95 % CI	Std. error	t-test p vs Baseline
	Delta	Base	26.87	23,97 to 29,77	1.478
		SDR	36.81	32,18 to 41,44	2.362	0.0118
	Theta	Base	19	17,43 to 20,57	0.8013
		SDR	24.7	21,90 to 27,50	1.427	0.0145
	Alpha	Base	16.02	14,40 to 17,64	0.8256
		SDR	19.81	17,61 to 22,01	1.122	0.0346
	Beta	Base	7.056	6,299 to 7,814	0.3866
		SDR	8.763	7,575 to 9,950	0.6061	0.0552
B	Despite slowing down cortical activity, atropine does not acutely activate TrkB signaling in prefrontal cortex samples.
EEG
	Treatment		Treatment dose (mg/kg)		n
	Atropine		100		4
	Vehicle				4
Western Blot
	Treatment		Treatment dose (mg/kg)		n
	Atropine		100		6
	Vehicle				6
	Medial Prefrontal Cortex
		pTrkB
			Unpaired t test
			P value	0.7828
			P value summary	ns
			Significantly different (P < 0.05)?	No
			One- or two-tailed P value?	Two-tailed
			t, df	t=0,2832, df=10
			F test to compare variances
			F, DFn, Dfd	1,288, 5, 5
			P value	0.7882
			P value summary	ns
			Significantly different (P < 0.05)?	No
		pGSK
			Unpaired t test
			P value	0.1503
			P value summary	ns
			Significantly different (P < 0.05)?	No
			One- or two-tailed P value?	Two-tailed
			t, df	t=1,558, df=10
			F test to compare variances
			F, DFn, Dfd	1,077, 5, 5
			P value	0.9372
			P value summary	ns
			Significantly different (P < 0.05)?	No
		pp70s6k
			Unpaired t test
			P value	0.2202
			P value summary	ns
			Significantly different (P < 0.05)?	No
			One- or two-tailed P value?	Two-tailed
			t, df	t=1,308, df=10
			F test to compare variances
			F, DFn, Dfd	5,772, 5, 5
			P value	0.0771
			P value summary	ns
			Significantly different (P < 0.05)?	No
C	Amphetamine rescues medetomidine-induced slowing of EEG and reduction of body temperature, but has minimal effect on TrkB signaling
EEG
	Treatment		Dose (mg/kg)		n
	VEH+MED		0.3		3
	AMPH+MED		10+0,3		3
	VEH				3
Temperature & Western blot
	Amphetamine + Medetomidine
	Treatment		Dose (mg/kg)	Ambient T	n
	VEH+MED		0.3	22	5
	AMPH+MED		10+0,3	22	6
	mPFC
		pTrkB
			ANOVA summary
			F	4.561
			P value	0.025
			P value summary	*
			Significant diff. among means (P < 0.05)?	Yes
			R squared	0.3363
			Brown-Forsythe test
			F (DFn, DFd)	0,1255 (2, 18)
			P value	0.8828
			P value summary	ns
			Are SDs significantly different (P < 0.05)?	No
			Bartlett's test
			Bartlett's statistic (corrected)	0.1563
			P value	0.9248
			P value summary	ns
			Are SDs significantly different (P < 0.05)?	No
			Tukey's multiple comparisons test	Mean Diff,	95,00% CI of diff,	Below threshold?	Summary	Adjusted P Value
			SAL+SAL vs. SAL+MED	-35.14	-67,66 to -2,620	Yes	*	0.033
			SAL+SAL vs. AMPH+MED	-31.05	-64,98 to 2,888	No	ns	0.0763
			SAL+MED vs. AMPH+MED	4.094	-30,87 to 39,05	No	ns	0.9521
		pGSK3b
			ANOVA summary
			F	11.17
			P value	0.0007
			P value summary	***
			Significant diff. among means (P < 0.05)?	Yes
			R squared	0.5539
			Brown-Forsythe test
			F (DFn, DFd)	0,2499 (2, 18)
			P value	0.7815
			P value summary	ns
			Are SDs significantly different (P < 0.05)?	No
			Bartlett's test
			Bartlett's statistic (corrected)	1.209
			P value	0.5462
			P value summary	ns
			Are SDs significantly different (P < 0.05)?	No
			Tukey's multiple comparisons test	Mean Diff,	95,00% CI of diff,	Below threshold?	Summary	Adjusted P Value
			SAL+SAL vs. SAL+MED	-105.4	-162,4 to -48,33	Yes	***	0.0005
			SAL+SAL vs. AMPH+MED	-56.4	-115,9 to 3,123	No	ns	0.065
			SAL+MED vs. AMPH+MED	48.98	-12,34 to 110,3	No	ns	0.1316
		pp70s6k
			ANOVA summary
			F	8.033
			P value	0.0032
			P value summary	**
			Significant diff. among means (P < 0.05)?	Yes
			R squared	0.4716
			Brown-Forsythe test
			F (DFn, DFd)	0,4649 (2, 18)
			P value	0.6355
			P value summary	ns
			Are SDs significantly different (P < 0.05)?	No
			Bartlett's test
			Bartlett's statistic (corrected)	1.937
			P value	0.3797
			P value summary	ns
			Are SDs significantly different (P < 0.05)?	No
			Tukey's multiple comparisons test	Mean Diff,	95,00% CI of diff,	Below threshold?	Summary	Adjusted P Value
			SAL+SAL vs. SAL+MED	-117.1	-196,7 to -37,53	Yes	**	0.0039
			SAL+SAL vs. AMPH+MED	-95.37	-178,4 to -12,34	Yes	*	0.0231
			SAL+MED vs. AMPH+MED	21.73	-63,80 to 107,3	No	ns	0.7957

## Sheet: Figure 4 - Temperature-BDNF
Figure 4. Antidepressants transactivate TrkB through a BDNF-independent, temperature-coupled mechanism.
A	Amitriptyline + Warming, body temperature
	Group	Dose	Treatment	Ambient T	n
	SAL+RT		Saline	22	8
	AMI+RT	20 mg/kg	Amitriptyline	22	7
	SAL+WARM		Saline	35	7
	AMI+WARM	20 mg/kg	Amitriptyline	35	8
	pTrkB
			Two-way ANOVA	Ordinary
			Alpha	0.05
			Source of Variation	% of total variation	P value	P value summary	Significant?
			Interaction	13.11	0.0253	*	Yes
			Temperature	18.48	0.0092	**	Yes
			Treatment	13.11	0.0253	*	Yes
			ANOVA table	SS	DF	MS	F (DFn, DFd)	P value
			Interaction	3297	1	3297	F (1, 24) = 5,691	P=0,0253
			Temperature	4648	1	4648	F (1, 24) = 8,022	P=0,0092
			Treatment	3297	1	3297	F (1, 24) = 5,691	P=0,0253
			Residual	13905	24	579.4
			Difference between column means
			Mean of SAL	97.97
			Mean of AMI	119.7
			Difference between means	-21.7
			SE of difference	9.098
			95% CI of difference	-40,48 to -2,926
			Difference between row means
			Mean of RT	121.7
			Mean of WARM	95.94
			Difference between means	25.77
			SE of difference	9.098
			95% CI of difference	6,990 to 44,54
			Interaction CI
			Mean diff, A1 - B1	-43.41
			Mean diff, A2 - B2	-2.842e-14
			(A1 -B1) - (A2 - B2)	-43.41
			95% CI of difference	-80,96 to -5,852
			(B1 - A1) - (B2 - A2)	43.41
			95% CI of difference	5,852 to 80,96
			Tukey's multiple comparisons test	Mean Diff,	95,00% CI of diff,	Below threshold?	Summary	Adjusted P Value
			RT:SAL vs. RT:AMI	-43.41	-78,90 to -7,913	Yes	*	0.0125
			RT:SAL vs. WARM:SAL	4.064	-31,43 to 39,56	No	ns	0.9888
			RT:SAL vs. WARM:AMI	4.064	-31,43 to 39,56	No	ns	0.9888
			RT:AMI vs. WARM:SAL	47.47	11,98 to 82,96	Yes	**	0.0059
			RT:AMI vs. WARM:AMI	47.47	11,98 to 82,96	Yes	**	0.0059
			WARM:SAL vs. WARM:AMI	0	-35,49 to 35,49	No	ns	>0,9999
	pGSK3beta
			Two-way ANOVA	Ordinary
			Alpha	0.05
			Source of Variation	% of total variation	P value	P value summary	Significant?
			Interaction	3.073	0.2695	ns	No
			Temperature	5.931	0.1294	ns	No
			Treatment	33.28	0.0011	**	Yes
			ANOVA table	SS	DF	MS	F (DFn, DFd)	P value
			Interaction	4367	1	4367	F (1, 24) = 1,278	P=0,2695
			Temperature	8430	1	8430	F (1, 24) = 2,466	P=0,1294
			Treatment	47296	1	47296	F (1, 24) = 13,84	P=0,0011
			Residual	82032	24	3418
			Difference between column means
			Mean of SAL	95.14
			Mean of AMI	177.3
			Difference between means	-82.2
			SE of difference	22.1
			95% CI of difference	-127,8 to -36,59
			Difference between row means
			Mean of RT	153.6
			Mean of WARM	118.9
			Difference between means	34.7
			SE of difference	22.1
			95% CI of difference	-10,90 to 80,31
			Interaction CI
			Mean diff, A1 - B1	-107.2
			Mean diff, A2 - B2	-57.22
			(A1 -B1) - (A2 - B2)	-49.95
			95% CI of difference	-141,2 to 41,26
			(B1 - A1) - (B2 - A2)	49.95
			95% CI of difference	-41,26 to 141,2
			Tukey's multiple comparisons test	Mean Diff,	95,00% CI of diff,	Below threshold?	Summary	Adjusted P Value
			RT:SAL vs. RT:AMI	-107.2	-193,4 to -20,97	Yes	*	0.011
			RT:SAL vs. WARM:SAL	9.726	-76,48 to 95,93	No	ns	0.9893
			RT:SAL vs. WARM:AMI	-47.5	-133,7 to 38,71	No	ns	0.4418
			RT:AMI vs. WARM:SAL	116.9	30,69 to 203,1	Yes	**	0.0052
			RT:AMI vs. WARM:AMI	59.68	-26,53 to 145,9	No	ns	0.2506
			WARM:SAL vs. WARM:AMI	-57.22	-143,4 to 28,99	No	ns	0.2839
	pp70s6k
			Two-way ANOVA	Ordinary
			Alpha	0.05
			Source of Variation	% of total variation	P value	P value summary	Significant?
			Interaction	0.4905	0.6476	ns	No
			Temperature	10.08	0.0465	*	Yes
			Treatment	34.5	0.0007	***	Yes
			ANOVA table	SS	DF	MS	F (DFn, DFd)	P value
			Interaction	155.3	1	155.3	F (1, 24) = 0,2143	P=0,6476
			Temperature	3192	1	3192	F (1, 24) = 4,405	P=0,0465
			Treatment	10926	1	10926	F (1, 24) = 15,08	P=0,0007
			Residual	17393	24	724.7
			Difference between column means
			Mean of SAL	91.68
			Mean of AMI	131.2
			Difference between means	-39.51
			SE of difference	10.17
			95% CI of difference	-60,51 to -18,51
			Difference between row means
			Mean of RT	122.1
			Mean of WARM	100.8
			Difference between means	21.36
			SE of difference	10.17
			95% CI of difference	0,3555 to 42,36
			Interaction CI
			Mean diff, A1 - B1	-44.22
			Mean diff, A2 - B2	-34.8
			(A1 -B1) - (A2 - B2)	-9.421
			95% CI of difference	-51,42 to 32,58
			(B1 - A1) - (B2 - A2)	9.421
			95% CI of difference	-32,58 to 51,42
			Tukey's multiple comparisons test	Mean Diff,	95,00% CI of diff,	Below threshold?	Summary	Adjusted P Value
			RT:SAL vs. RT:AMI	-44.22	-83,91 to -4,524	Yes	*	0.0251
			RT:SAL vs. WARM:SAL	16.64	-23,05 to 56,34	No	ns	0.659
			RT:SAL vs. WARM:AMI	-18.15	-57,85 to 21,54	No	ns	0.5952
			RT:AMI vs. WARM:SAL	60.86	21,17 to 100,6	Yes	**	0.0016
			RT:AMI vs. WARM:AMI	26.07	-13,63 to 65,76	No	ns	0.2927
			WARM:SAL vs. WARM:AMI	-34.8	-74,49 to 4,897	No	ns	0.1005
	pSrc
			Two-way ANOVA	Ordinary
			Alpha	0.05
			Source of Variation	% of total variation	P value	P value summary	Significant?
			Interaction	0.005862	0.9614	ns	No
			Temperature	9.342	0.063	ns	No
			Treatment	31.69	0.0015	**	Yes
			ANOVA table	SS	DF	MS	F (DFn, DFd)	P value
			Interaction	6.117	1	6.117	F (1, 24) = 0,002386	P=0,9614
			Temperature	9749	1	9749	F (1, 24) = 3,802	P=0,0630
			Treatment	33065	1	33065	F (1, 24) = 12,90	P=0,0015
			Residual	61533	24	2564
			Difference between column means
			Mean of SAL	81.81
			Mean of AMI	150.5
			Difference between means	-68.73
			SE of difference	19.14
			95% CI of difference	-108,2 to -29,23
			Difference between row means
			Mean of RT	134.8
			Mean of WARM	97.51
			Difference between means	37.32
			SE of difference	19.14
			95% CI of difference	-2,180 to 76,82
			Interaction CI
			Mean diff, A1 - B1	-69.66
			Mean diff, A2 - B2	-67.79
			(A1 -B1) - (A2 - B2)	-1.87
			95% CI of difference	-80,87 to 77,13
			(B1 - A1) - (B2 - A2)	1.87
			95% CI of difference	-77,13 to 80,87
			Tukey's multiple comparisons test	Mean Diff,	95,00% CI of diff,	Below threshold?	Summary	Adjusted P Value
			RT:SAL vs. RT:AMI	-69.66	-144,3 to 5,000	No	ns	0.0736
			RT:SAL vs. WARM:SAL	36.38	-38,28 to 111,0	No	ns	0.5449
			RT:SAL vs. WARM:AMI	-31.41	-106,1 to 43,25	No	ns	0.6567
			RT:AMI vs. WARM:SAL	106	31,38 to 180,7	Yes	**	0.0034
			RT:AMI vs. WARM:AMI	38.25	-36,41 to 112,9	No	ns	0.5035
			WARM:SAL vs. WARM:AMI	-67.79	-142,5 to 6,870	No	ns	0.0846
	Body temperature
			Two-way ANOVA	Ordinary
			Alpha	0.05
			Source of Variation	% of total variation	P value	P value summary	Significant?
			Interaction	23.65	<0,0001	****	Yes
			Temperature	30.86	<0,0001	****	Yes
			Treatment	38.38	<0,0001	****	Yes
			ANOVA table	SS (Type III)	DF	MS	F (DFn, DFd)	P value
			Interaction	52.86	1	52.86	F (1, 26) = 53,95	P<0,0001
			Temperature	68.97	1	68.97	F (1, 26) = 70,39	P<0,0001
			Treatment	85.77	1	85.77	F (1, 26) = 87,54	P<0,0001
			Residual	25.47	26	0.9798
			Difference between column means
			Predicted (LS) mean of SAL	38.04
			Predicted (LS) mean of AMI	34.65
			Difference between predicted means	3.389
			SE of difference	0.3622
			95% CI of difference	2,645 to 4,134
			Difference between row means
			Predicted (LS) mean of 35°C	37.86
			Predicted (LS) mean of 22°C	34.83
			Difference between predicted means	3.039
			SE of difference	0.3622
			95% CI of difference	2,295 to 3,784
			Interaction CI
			Mean diff, A1 - B1	0.7286
			Mean diff, A2 - B2	6.05
			(A1 -B1) - (A2 - B2)	-5.321
			95% CI of difference	-6,811 to -3,832
			(B1 - A1) - (B2 - A2)	5.321
			95% CI of difference	3,832 to 6,811
			Tukey's multiple comparisons test	Predicted (LS) mean diff,	95,00% CI of diff,	Below threshold?	Summary	Adjusted P Value
			35°C:SAL vs. 35°C:AMI	0.7286	-0,6768 to 2,134	No	ns	0.4974
			35°C:SAL vs. 22°C:SAL	0.3786	-1,027 to 1,784	No	ns	0.8805
			35°C:SAL vs. 22°C:AMI	6.429	4,977 to 7,880	Yes	****	<0,0001
			35°C:AMI vs. 22°C:SAL	-0.35	-1,708 to 1,008	No	ns	0.8933
			35°C:AMI vs. 22°C:AMI	5.7	4,295 to 7,105	Yes	****	<0,0001
			22°C:SAL vs. 22°C:AMI	6.05	4,645 to 7,455	Yes	****	<0,0001
B
	Group	Dose	Treatment	Ambient T	n
	VVS		Saline	22	5
	VVA	20 mg/kg	Amitriptyline	22	5
	MMS		Saline	22	5
	MMA	20 mg/kg	Amitriptyline	22	5
		pTrkB
			Two-way ANOVA	Ordinary
			Alpha	0.05
			Source of Variation	% of total variation	P value	P value summary	Significant?
			Interaction	0.5832	0.6151	ns	No
			Polymorphism	0.001164	0.982	ns	No
			Treatment	63.93	<0,0001	****	Yes
			ANOVA table	SS	DF	MS	F (DFn, DFd)	P value
			Interaction	273.3	1	273.3	F (1, 16) = 0,2630	P=0,6151
			Polymorphism	0.5456	1	0.5456	F (1, 16) = 0,0005250	P=0,9820
			Treatment	29955	1	29955	F (1, 16) = 28,82	P<0,0001
			Residual	16630	16	1039
			Difference between column means
			Mean of SAL	96.14
			Mean of AMI	173.5
			Difference between means	-77.4
			SE of difference	14.42
			95% CI of difference	-108,0 to -46,84
			Difference between row means
			Mean of VAL/VAL	135
			Mean of MET/MET	134.7
			Difference between means	0.3303
			SE of difference	14.42
			95% CI of difference	-30,23 to 30,89
			Interaction CI
			Mean diff, A1 - B1	-70.01
			Mean diff, A2 - B2	-84.8
			(A1 -B1) - (A2 - B2)	14.79
			95% CI of difference	-46,34 to 75,92
			(B1 - A1) - (B2 - A2)	-14.79
			95% CI of difference	-75,92 to 46,34
			Tukey's multiple comparisons test	Mean Diff,	95,00% CI of diff,	Below threshold?	Summary	Adjusted P Value
			VAL/VAL:SAL vs. VAL/VAL:AMI	-70.01	-128,3 to -11,67	Yes	*	0.0162
			VAL/VAL:SAL vs. MET/MET:SAL	7.724	-50,61 to 66,06	No	ns	0.9808
			VAL/VAL:SAL vs. MET/MET:AMI	-77.07	-135,4 to -18,74	Yes	**	0.008
			VAL/VAL:AMI vs. MET/MET:SAL	77.73	19,40 to 136,1	Yes	**	0.0075
			VAL/VAL:AMI vs. MET/MET:AMI	-7.063	-65,40 to 51,27	No	ns	0.9852
			MET/MET:SAL vs. MET/MET:AMI	-84.8	-143,1 to -26,46	Yes	**	0.0037
		pERK1/2
			Two-way ANOVA	Ordinary
			Alpha	0.05
			Source of Variation	% of total variation	P value	P value summary	Significant?
			Interaction	0.0002016	0.9937	ns	No
			Polymorphism	0.4438	0.7108	ns	No
			Treatment	49.73	0.001	**	Yes
			ANOVA table	SS	DF	MS	F (DFn, DFd)	P value
			Interaction	0.01522	1	0.01522	F (1, 16) = 6,474e-005	P=0,9937
			Polymorphism	33.49	1	33.49	F (1, 16) = 0,1425	P=0,7108
			Treatment	3753	1	3753	F (1, 16) = 15,97	P=0,0010
			Residual	3760	16	235
			Difference between column means
			Mean of SAL	101.3
			Mean of AMI	73.87
			Difference between means	27.4
			SE of difference	6.856
			95% CI of difference	12,86 to 41,93
			Difference between row means
			Mean of VAL/VAL	86.27
			Mean of MET/MET	88.86
			Difference between means	-2.588
			SE of difference	6.856
			95% CI of difference	-17,12 to 11,95
			Interaction CI
			Mean diff, A1 - B1	27.45
			Mean diff, A2 - B2	27.34
			(A1 -B1) - (A2 - B2)	0.1103
			95% CI of difference	-28,96 to 29,18
			(B1 - A1) - (B2 - A2)	-0.1103
			95% CI of difference	-29,18 to 28,96
			Tukey's multiple comparisons test	Mean Diff,	95,00% CI of diff,	Below threshold?	Summary	Adjusted P Value
			VAL/VAL:SAL vs. VAL/VAL:AMI	27.45	-0,2882 to 55,19	No	ns	0.0529
			VAL/VAL:SAL vs. MET/MET:SAL	-2.533	-30,27 to 25,21	No	ns	0.9935
			VAL/VAL:SAL vs. MET/MET:AMI	24.81	-2,931 to 52,55	No	ns	0.0881
			VAL/VAL:AMI vs. MET/MET:SAL	-29.98	-57,72 to -2,245	Yes	*	0.0319
			VAL/VAL:AMI vs. MET/MET:AMI	-2.643	-30,38 to 25,10	No	ns	0.9926
			MET/MET:SAL vs. MET/MET:AMI	27.34	-0,3985 to 55,08	No	ns	0.0541
		pGSK3beta
			Two-way ANOVA	Ordinary
			Alpha	0.05
			Source of Variation	% of total variation	P value	P value summary	Significant?
			Interaction	2.625	0.3334	ns	No
			Polymorphism	1.612	0.4458	ns	No
			Treatment	53.54	0.0004	***	Yes
			ANOVA table	SS	DF	MS	F (DFn, DFd)	P value
			Interaction	1543	1	1543	F (1, 16) = 0,9947	P=0,3334
			Polymorphism	948.1	1	948.1	F (1, 16) = 0,6111	P=0,4458
			Treatment	31481	1	31481	F (1, 16) = 20,29	P=0,0004
			Residual	24826	16	1552
			Difference between column means
			Mean of SAL	98.1
			Mean of AMI	177.4
			Difference between means	-79.35
			SE of difference	17.62
			95% CI of difference	-116,7 to -42,01
			Difference between row means
			Mean of VAL/VAL	130.9
			Mean of MET/MET	144.7
			Difference between means	-13.77
			SE of difference	17.62
			95% CI of difference	-51,11 to 23,57
			Interaction CI
			Mean diff, A1 - B1	-61.78
			Mean diff, A2 - B2	-96.92
			(A1 -B1) - (A2 - B2)	35.14
			95% CI of difference	-39,55 to 109,8
			(B1 - A1) - (B2 - A2)	-35.14
			95% CI of difference	-109,8 to 39,55
			Tukey's multiple comparisons test	Mean Diff,	95,00% CI of diff,	Below threshold?	Summary	Adjusted P Value
			VAL/VAL:SAL vs. VAL/VAL:AMI	-61.78	-133,1 to 9,495	No	ns	0.1017
			VAL/VAL:SAL vs. MET/MET:SAL	3.799	-67,48 to 75,07	No	ns	0.9987
			VAL/VAL:SAL vs. MET/MET:AMI	-93.12	-164,4 to -21,84	Yes	**	0.0087
			VAL/VAL:AMI vs. MET/MET:SAL	65.58	-5,697 to 136,9	No	ns	0.077
			VAL/VAL:AMI vs. MET/MET:AMI	-31.34	-102,6 to 39,94	No	ns	0.601
			MET/MET:SAL vs. MET/MET:AMI	-96.92	-168,2 to -25,64	Yes	**	0.0064
		Body Temperature
			Two-way ANOVA	Ordinary
			Alpha	0.05
			Source of Variation	% of total variation	P value	P value summary	Significant?
			Interaction	1.605	0.0946	ns	No
			Polymorphism	2.175	0.0554	ns	No
			Treatment	85.44	<0,0001	****	Yes
			ANOVA table	SS (Type III)	DF	MS	F (DFn, DFd)	P value
			Interaction	1.751	1	1.751	F (1, 15) = 3,183	P=0,0946
			Polymorphism	2.372	1	2.372	F (1, 15) = 4,312	P=0,0554
			Treatment	93.19	1	93.19	F (1, 15) = 169,4	P<0,0001
			Residual	8.252	15	0.5501
			Difference between column means
			Predicted (LS) mean of SAL	35.76
			Predicted (LS) mean of AMI	31.31
			Difference between predicted means	4.45
			SE of difference	0.3419
			95% CI of difference	3,721 to 5,179
			Difference between row means
			Predicted (LS) mean of VAL/VAL	33.89
			Predicted (LS) mean of MET/MET	33.18
			Difference between predicted means	0.71
			SE of difference	0.3419
			95% CI of difference	-0,01877 to 1,439
			Interaction CI
			Mean diff, A1 - B1	5.06
			Mean diff, A2 - B2	3.84
			(A1 -B1) - (A2 - B2)	1.22
			95% CI of difference	-0,2375 to 2,678
			(B1 - A1) - (B2 - A2)	-1.22
			95% CI of difference	-2,678 to 0,2375
			Tukey's multiple comparisons test	Predicted (LS) mean diff,	95,00% CI of diff,	Below threshold?	Summary	Adjusted P Value
			VAL/VAL:SAL vs. VAL/VAL:AMI	5.06	3,708 to 6,412	Yes	****	<0,0001
			VAL/VAL:SAL vs. MET/MET:SAL	1.32	-0,1140 to 2,754	No	ns	0.0764
			VAL/VAL:SAL vs. MET/MET:AMI	5.16	3,808 to 6,512	Yes	****	<0,0001
			VAL/VAL:AMI vs. MET/MET:SAL	-3.74	-5,174 to -2,306	Yes	****	<0,0001
			VAL/VAL:AMI vs. MET/MET:AMI	0.1	-1,252 to 1,452	No	ns	0.9964
			MET/MET:SAL vs. MET/MET:AMI	3.84	2,406 to 5,274	Yes	****	<0,0001

## Sheet: S1 Panel GSK
pGSK3b		Mianserin	Hydroxyzine	Atipamezole	Medetomidine	Control		Amitriptyline	Fluoxetine	Control		Mirtazapine	Paroxetine	Duloxetine	Control		Amphetamine	Control		GHB	Control		Clozapine	Control		Chlorpromazine	Control		Isoflurane	Sevoflurane	Control		Urethane	Control
	n	10	10	10	10	10		6	6	6		6	6	6	6		4	5		5	6		6	6		6	6		6	6	6		6	4
	Unpaired t test
	P value	0.0011	<0,0001	0.5663	<0,0001			<0,0001	<0,0001			0.0163	0.0946	0.1801			0.8696			0.0065			0.0367			0.017			0.0012	0.001			0.0071
	P value summary	**	****	ns	****			****	****			*	ns	ns			ns			**			*			*			**	***			**
	Significantly different (P < 0.05)?	Yes	Yes	No	Yes			Yes	Yes			Yes	No	No			No			Yes			Yes			Yes			Yes	Yes			Yes
	One- or two-tailed P value?	Two-tailed	Two-tailed	Two-tailed	Two-tailed			Two-tailed	Two-tailed			Two-tailed	Two-tailed	Two-tailed			Two-tailed			Two-tailed			Two-tailed			Two-tailed			Two-tailed	Two-tailed			Two-tailed
	t, df	t=3,876, df=18	t=5,045, df=18	t=0,5842, df=18	t=5,717, df=18			t=6,860, df=10	t=6,398, df=10			t=2,882, df=10	t=1,847, df=10	t=1,441, df=10			t=0,1703, df=7			t=3,518, df=9			t=2,409, df=10			t=2,857, df=10			t=4,460, df=10	t=4,612, df=10			t=3,589, df=8
	How big is the difference?
	Mean of column A	100	100	100	100			100	100			100	100	100			100			100			100			100			100	100			100
	Mean of column B	146.7	149.2	94.1	217.4			146.5	168.1			131.3	118.2	114.8			97.74			351.1			186.7			298.9			276	266.9			572.2
	Difference between means (B - A) ± SEM	46,70 ± 12,05	49,20 ± 9,752	-5,900 ± 10,10	117,4 ± 20,54			46,54 ± 6,783	68,12 ± 10,65			31,32 ± 10,87	18,16 ± 9,832	14,77 ± 10,25			-2,264 ± 13,30			251,1 ± 71,38			86,74 ± 36,01			198,9 ± 69,61			176,0 ± 39,46	166,9 ± 36,20			472,2 ± 131,6
	95% confidence interval	21,39 to 72,01	28,71 to 69,69	-27,12 to 15,32	74,26 to 160,5			31,42 to 61,65	44,40 to 91,84			7,107 to 55,53	-3,751 to 40,06	-8,064 to 37,60			-33,71 to 29,18			89,67 to 412,6			6,512 to 167,0			43,80 to 354,0			88,06 to 263,9	86,28 to 247,6			168,8 to 775,7
	R squared (eta squared)	0.4549	0.5857	0.01861	0.6449			0.8248	0.8037			0.4537	0.2543	0.172			0.004124			0.579			0.3672			0.4495			0.6655	0.6802			0.6169
	F test to compare variances
	F, DFn, Dfd	5,100, 9, 9	2,996, 9, 9	3,285, 9, 9	16,72, 9, 9			11,00, 5, 5	28,55, 5, 5			9,385, 5, 5	7,500, 5, 5	8,235, 5, 5			1,298, 3, 4			9,836, 4, 5			1,845, 5, 5			3,860, 5, 5			8,964, 5, 5	7,385, 5, 5			5,140, 5, 3
	P value	0.0235	0.1177	0.0912	0.0003			0.0199	0.0022			0.0281	0.0452	0.0372			0.7804			0.0275			0.5177			0.1646			0.031	0.0467			0.2083
	P value summary	*	ns	ns	***			*	**			*	*	*			ns			*			ns			ns			*	*			ns
	Significantly different (P < 0.05)?	Yes	No	No	Yes			Yes	Yes			Yes	Yes	Yes			No			Yes			No			No			Yes	Yes			No
	Unpaired t test with Welch's correction
	P value	0.0021			0.0002			0.0005	0.0011			0.0277	0.1119	0.1981						0.0253									0.0041	0.0032
	P value summary	**			***			***	**			*	ns	ns						*									**	**
	Significantly different (P < 0.05)?	Yes			Yes			Yes	Yes			Yes	No	No						Yes									Yes	Yes
	One- or two-tailed P value?	Two-tailed			Two-tailed			Two-tailed	Two-tailed			Two-tailed	Two-tailed	Two-tailed						Two-tailed									Two-tailed	Two-tailed
	Welch-corrected t, df	t=3,880, df=12,38			t=5,704, df=10,06			t=6,860, df=5,902	t=6,398, df=5,350			t=2,882, df=6,054	t=1,847, df=6,310	t=1,441, df=6,197						t=3,237, df=4,680									t=4,460, df=6,102	t=4,612, df=6,330
	How big is the difference?
	Mean of column A	100			100			100	100			100	100	100						100									100	100
	Mean of column C	146.7			217.2			146.5	168.1			131.3	118.2	114.8						351.1									276	266.9
	Difference between means (C - A) ± SEM	46,71 ± 12,04			117,2 ± 20,55			46,54 ± 6,783	68,12 ± 10,65			31,32 ± 10,87	18,16 ± 9,832	14,77 ± 10,25						251,1 ± 77,58									176,0 ± 39,46	166,9 ± 36,20
	95% confidence interval	20,57 to 72,84			71,48 to 163,0			29,87 to 63,20	41,28 to 94,96			4,786 to 57,86	-5,619 to 41,93	-10,11 to 39,65						47,55 to 454,7									79,82 to 272,1	79,47 to 254,4
	R squared (eta squared)	0.5488			0.7638			0.8886	0.8844			0.5784	0.3508	0.251						0.6913									0.7653	0.7707
	F test to compare variances
	F, DFn, Dfd	5,138, 9, 9			16,90, 9, 9			11,00, 5, 5	28,55, 5, 5			9,385, 5, 5	7,500, 5, 5	8,235, 5, 5						9,836, 4, 5									8,964, 5, 5	7,385, 5, 5
	P value	0.0229			0.0003			0.0199	0.0022			0.0281	0.0452	0.0372						0.0275									0.031	0.0467
	P value summary	*			***			*	**			*	*	*						*									*	*
	Significantly different (P < 0.05)?	Yes			Yes			Yes	Yes			Yes	Yes	Yes						Yes									Yes	Yes

## Sheet: S1 Panel p70
pp70s6k		Mianserin	Hydroxyzine	Atipamezole	Medetomidine	Control		Amitriptyline	Fluoxetine	Control		Mirtazapine	Paroxetine	Duloxetine	Control		Amphetamine	Control		GHB	Control		Clozapine	Control		Chlorpromazine	Control		Isoflurane	Sevoflurane	Control		Urethane	Control
	n	10	10	10	10	10		6	6	6		6	6	6	6		4	5		5	6		6	6		6	6		6	6	6		6	4
	Unpaired t test
	P value	0.0001	<0,0001	0.0892	0.0003			0.0026	0.0066			0.1302	0.7773	0.9595			0.3546			0.008			0.0137			0.2682			<0,0001	<0,0001			0.0246
	P value summary	***	****	ns	***			**	**			ns	ns	ns			ns			**			*			ns			****	****			*
	Significantly different (P < 0.05)?	Yes	Yes	No	Yes			Yes	Yes			No	No	No			No			Yes			Yes			No			Yes	Yes			Yes
	One- or two-tailed P value?	Two-tailed	Two-tailed	Two-tailed	Two-tailed			Two-tailed	Two-tailed			Two-tailed	Two-tailed	Two-tailed			Two-tailed			Two-tailed			Two-tailed			Two-tailed			Two-tailed	Two-tailed			Two-tailed
	t, df	t=4,837, df=18	t=6,136, df=18	t=1,796, df=18	t=4,525, df=18			t=3,981, df=10	t=3,418, df=10			t=1,649, df=10	t=0,2905, df=10	t=0,05208, df=10			t=0,9912, df=7			t=3,392, df=9			t=2,984, df=10			t=1,172, df=10			t=11,34, df=10	t=7,200, df=10			t=2,762, df=8
	How big is the difference?
	Mean of column A	100	100	100	100			100	100			100	100	100			100			100			100			100			100	100			100
	Mean of column B	195.9	189.3	78.87	257.5			284.8	424.6			142.7	108.2	101.2			112.7			689.5			270.8			149.5			946.3	595.2			1672
	Difference between means (B - A) ± SEM	95,92 ± 19,83	89,30 ± 14,55	-21,13 ± 11,76	157,5 ± 34,81			184,8 ± 46,43	324,6 ± 94,97			42,71 ± 25,91	8,239 ± 28,36	1,150 ± 22,09			12,65 ± 12,76			589,5 ± 173,8			170,8 ± 57,25			49,52 ± 42,24			846,3 ± 74,62	495,2 ± 68,78			1572 ± 569,1
	95% confidence interval	54,26 to 137,6	58,72 to 119,9	-45,84 to 3,583	84,37 to 230,6			81,38 to 288,3	113,0 to 536,2			-15,01 to 100,4	-54,94 to 71,42	-48,06 to 50,36			-17,53 to 42,83			196,4 to 982,7			43,29 to 298,4			-44,59 to 143,6			680,0 to 1013	342,0 to 648,5			259,3 to 2884
	R squared (eta squared)	0.5652	0.6766	0.152	0.5321			0.6131	0.5388			0.2138	0.008371	0.0002712			0.1231			0.5611			0.4711			0.1208			0.9279	0.8383			0.4881
	F test to compare variances
	F, DFn, Dfd	5,183, 9, 9	2,329, 9, 9	1,175, 9, 9	18,05, 9, 9			8,740, 5, 5	39,76, 5, 5			1,572, 5, 5	1,041, 5, 5	5,281, 5, 5			2,660, 3, 4			218,0, 4, 5			7,623, 5, 5			1,727, 5, 5			7,018, 5, 5	5,812, 5, 5			187,4, 5, 3
	P value	0.0223	0.2239	0.814	0.0002			0.0327	0.001			0.6318	0.9658	0.0917			0.3681			<0,0001			0.0437			0.5633			0.0519	0.076			0.0012
	P value summary	*	ns	ns	***			*	***			ns	ns	ns			ns			****			*			ns			ns	ns			**
	Significantly different (P < 0.05)?	Yes	No	No	Yes			Yes	Yes			No	No	No			No			Yes			Yes			No			No	No			Yes
	Unpaired t test with Welch's correction
	P value	0.0004			0.0011			0.007	0.0175											0.0371			0.0231										0.0179
	P value summary	***			**			**	*											*			*										*
	Significantly different (P < 0.05)?	Yes			Yes			Yes	Yes											Yes			Yes										Yes
	One- or two-tailed P value?	Two-tailed			Two-tailed			Two-tailed	Two-tailed											Two-tailed			Two-tailed										Two-tailed
	Welch-corrected t, df	t=4,837, df=12,35			t=4,525, df=9,994			t=3,981, df=6,129	t=3,418, df=5,251											t=3,065, df=4,031			t=2,984, df=6,290										t=3,444, df=5,080
	How big is the difference?
	Mean of column A	100			100			100	100											100			100										100
	Mean of column C	195.9			257.5			284.8	424.6											689.5			270.8										1672
	Difference between means (C - A) ± SEM	95,92 ± 19,83			157,5 ± 34,81			184,8 ± 46,43	324,6 ± 94,97											589,5 ± 192,3			170,8 ± 57,25										1572 ± 456,4
	95% confidence interval	52,85 to 139,0			79,93 to 235,1			71,80 to 297,8	83,95 to 565,3											57,09 to 1122			32,32 to 309,4										404,1 to 2739
	R squared (eta squared)	0.6545			0.672			0.7211	0.6899											0.6998			0.5861										0.7001
	F test to compare variances
	F, DFn, Dfd	5,183, 9, 9			18,05, 9, 9			8,740, 5, 5	39,76, 5, 5											218,0, 4, 5			7,623, 5, 5										187,4, 5, 3
	P value	0.0223			0.0002			0.0327	0.001											<0,0001			0.0437										0.0012
	P value summary	*			***			*	***											****			*										**
	Significantly different (P < 0.05)?	Yes			Yes			Yes	Yes											Yes			Yes										Yes

## Sheet: S2 Atropine
Atropine
Western Blot
	Treatment		Treatment dose (mg/kg)		n
	Atropine		100		6
	Vehicle				6
	Midbrain
		pTrkB
			Unpaired t test with Welch's correction					Unpaired t test
			P value	0.7749				P value	0.7713
			P value summary	ns				P value summary	ns
			Significantly different (P < 0.05)?	No				Significantly different (P < 0.05)?	No
			One- or two-tailed P value?	Two-tailed				One- or two-tailed P value?	Two-tailed
			Welch-corrected t, df	t=0,2986, df=6,236				t, df	t=0,2986, df=10
			How big is the difference?					How big is the difference?
			Mean of column A	100				Mean of column A	100
			Mean of column B	92.21				Mean of column B	92.21
			Difference between means (B - A) ± SEM	-7,787 ± 26,08				Difference between means (B - A) ± SEM	-7,787 ± 26,08
			95% confidence interval	-71,01 to 55,44				95% confidence interval	-65,89 to 50,31
			R squared (eta squared)	0.0141				R squared (eta squared)	0.008839
			F test to compare variances					F test to compare variances
			F, DFn, Dfd	7,965, 5, 5				F, DFn, Dfd	7,965, 5, 5
			P value	0.0399				P value	0.0399
			P value summary	*				P value summary	*
			Significantly different (P < 0.05)?	Yes				Significantly different (P < 0.05)?	Yes
		pGSK
			Unpaired t test
			P value	0.5028
			P value summary	ns
			Significantly different (P < 0.05)?	No
			One- or two-tailed P value?	Two-tailed
			t, df	t=0,6951, df=10
			F test to compare variances
			F, DFn, Dfd	3,297, 5, 5
			P value	0.2164
			P value summary	ns
			Significantly different (P < 0.05)?	No
		pp70
			Unpaired t test
			P value	0.2387
			P value summary	ns
			Significantly different (P < 0.05)?	No
			One- or two-tailed P value?	Two-tailed
			t, df	t=1,273, df=8
			F test to compare variances
			F, DFn, Dfd	4,812, 4, 4
			P value	0.1573
			P value summary	ns
			Significantly different (P < 0.05)?	No

## Sheet: S3 Medetomidine
	Treatment		Treatment dose		n
	Medetomidine		0.3	mg/kg ip	6
	Saline				6
A
	Synaptosomes
		pTrkB
			Unpaired t test
			P value	<0,0001
			P value summary	****
			Significantly different (P < 0.05)?	Yes
			One- or two-tailed P value?	Two-tailed
			t, df	t=6,387, df=10
			How big is the difference?
			Mean of column A	100
			Mean of column B	171.6
			Difference between means (B - A) ± SEM	71,58 ± 11,21
			95% confidence interval	46,61 to 96,55
			R squared (eta squared)	0.8031
			F test to compare variances
			F, DFn, Dfd	2,195, 5, 5
			P value	0.4084
			P value summary	ns
			Significantly different (P < 0.05)?	No
		pGSK3b
			Unpaired t test
			P value	<0,0001
			P value summary	****
			Significantly different (P < 0.05)?	Yes
			One- or two-tailed P value?	Two-tailed
			t, df	t=7,915, df=10
			How big is the difference?
			Mean of column A	100
			Mean of column B	137.8
			Difference between means (B - A) ± SEM	37,81 ± 4,777
			95% confidence interval	27,17 to 48,46
			R squared (eta squared)	0.8623
			F test to compare variances
			F, DFn, Dfd	3,095, 5, 5
			P value	0.2406
			P value summary	ns
			Significantly different (P < 0.05)?	No
		pp70s6k
			Unpaired t test
			P value	<0,0001
			P value summary	****
			Significantly different (P < 0.05)?	Yes
			One- or two-tailed P value?	Two-tailed
			t, df	t=7,857, df=10
			How big is the difference?
			Mean of column A	100
			Mean of column B	233.8
			Difference between means (B - A) ± SEM	133,8 ± 17,03
			95% confidence interval	95,84 to 171,7
			R squared (eta squared)	0.8606
			F test to compare variances
			F, DFn, Dfd	1,198, 5, 5
			P value	0.8477
			P value summary	ns
			Significantly different (P < 0.05)?	No
B
	Total lysate
		pTrkB
			Unpaired t test
			P value	0.0024
			P value summary	**
			Significantly different (P < 0.05)?	Yes
			One- or two-tailed P value?	Two-tailed
			t, df	t=4,025, df=10
			How big is the difference?
			Mean of column A	100
			Mean of column B	153.8
			Difference between means (B - A) ± SEM	53,76 ± 13,36
			95% confidence interval	24,00 to 83,52
			R squared (eta squared)	0.6183
			F test to compare variances
			F, DFn, Dfd	1,215, 5, 5
			P value	0.836
			P value summary	ns
			Significantly different (P < 0.05)?	No
		pGSK3b
			Unpaired t test
			P value	0.001
			P value summary	**
			Significantly different (P < 0.05)?	Yes
			One- or two-tailed P value?	Two-tailed
			t, df	t=4,561, df=10
			How big is the difference?
			Mean of column A	100
			Mean of column B	131.8
			Difference between means (B - A) ± SEM	31,80 ± 6,972
			95% confidence interval	16,26 to 47,33
			R squared (eta squared)	0.6753
			F test to compare variances
			F, DFn, Dfd	1,140, 5, 5
			P value	0.8892
			P value summary	ns
			Significantly different (P < 0.05)?	No
		pp70s6k
			Unpaired t test
			P value	0.0004
			P value summary	***
			Significantly different (P < 0.05)?	Yes
			One- or two-tailed P value?	Two-tailed
			t, df	t=5,219, df=10
			How big is the difference?
			Mean of column A	100
			Mean of column B	140.5
			Difference between means (B - A) ± SEM	40,48 ± 7,756
			95% confidence interval	23,20 to 57,76
			R squared (eta squared)	0.7315
			F test to compare variances
			F, DFn, Dfd	5,669, 5, 5
			P value	0.0799
			P value summary	ns
			Significantly different (P < 0.05)?	No
C
	Medetomidine hippocampus WB
		Treatment		Treatment dose		n
		Medetomidine		0.3	mg/kg ip	7
		Saline				7
	Hippocampus
		pTrkB
			Unpaired t test
			P value	<0,0001
			P value summary	****
			Significantly different (P < 0.05)?	Yes
			One- or two-tailed P value?	Two-tailed
			t, df	t=5,983, df=12
			How big is the difference?
			Mean of column A	100
			Mean of column B	145.2
			Difference between means (B - A) ± SEM	45,16 ± 7,548
			95% confidence interval	28,72 to 61,61
			R squared (eta squared)	0.749
			F test to compare variances
			F, DFn, Dfd	2,143, 6, 6
			P value	0.3758
			P value summary	ns
			Significantly different (P < 0.05)?	No
		pGSK
			Unpaired t test with Welch's correction					Unpaired t test
			P value	0.2433				P value	0.2294
			P value summary	ns				P value summary	ns
			Significantly different (P < 0.05)?	No				Significantly different (P < 0.05)?	No
			One- or two-tailed P value?	Two-tailed				One- or two-tailed P value?	Two-tailed
			Welch-corrected t, df	t=1,267, df=7,498				t, df	t=1,267, df=12
			How big is the difference?					How big is the difference?
			Mean of column A	100				Mean of column A	100
			Mean of column B	133.3				Mean of column B	133.3
			Difference between means (B - A) ± SEM	33,34 ± 26,32				Difference between means (B - A) ± SEM	33,34 ± 26,32
			95% confidence interval	-28,08 to 94,75				95% confidence interval	-24,01 to 90,69
			R squared (eta squared)	0.1762				R squared (eta squared)	0.1179
			F test to compare variances					F test to compare variances
			F, DFn, Dfd	7,885, 6, 6				F, DFn, Dfd	7,885, 6, 6
			P value	0.0239				P value	0.0239
			P value summary	*				P value summary	*
			Significantly different (P < 0.05)?	Yes				Significantly different (P < 0.05)?	Yes
		pp70s6k
			Unpaired t test
			P value	0.0035
			P value summary	**
			Significantly different (P < 0.05)?	Yes
			One- or two-tailed P value?	Two-tailed
			t, df	t=3,628, df=12
			How big is the difference?
			Mean of column A	100
			Mean of column B	161.6
			Difference between means (B - A) ± SEM	61,56 ± 16,97
			95% confidence interval	24,59 to 98,53
			R squared (eta squared)	0.5231
			F test to compare variances
			F, DFn, Dfd	2,206, 6, 6
			P value	0.3583
			P value summary	ns
			Significantly different (P < 0.05)?	No

## Sheet: S4 Disruption
A
	Medetomidine AMPH Disruption
	Cerebellum (CB)
		pTrkB
			ANOVA summary
			F	4.525
			P value	0.029
			P value summary	*
			Significant diff. among means (P < 0.05)?	Yes
			R squared	0.3763
			Brown-Forsythe test
			F (DFn, DFd)	0,1335 (2, 15)
			P value	0.876
			P value summary	ns
			Are SDs significantly different (P < 0.05)?	No
			Bartlett's test
			Bartlett's statistic (corrected)	0.2015
			P value	0.9042
			P value summary	ns
			Are SDs significantly different (P < 0.05)?	No
			Tukey's multiple comparisons test	Mean Diff,	95,00% CI of diff,	Below threshold?	Summary	Adjusted P Value
			SAL+SAL vs. SAL+MED	-64.91	-122,4 to -7,470	Yes	*	0.0261
			SAL+SAL vs. AMPH+MED	-19.84	-77,28 to 37,61	No	ns	0.6504
			SAL+MED vs. AMPH+MED	45.08	-12,37 to 102,5	No	ns	0.1372
		pGSK3b
			ANOVA summary
			F	1.946
			P value	0.1752
			P value summary	ns
			Significant diff. among means (P < 0.05)?	No
			R squared	0.1956
			Brown-Forsythe test
			F (DFn, DFd)	0,07899 (2, 16)
			P value	0.9244
			P value summary	ns
			Are SDs significantly different (P < 0.05)?	No
			Bartlett's test
			Bartlett's statistic (corrected)	0.4313
			P value	0.806
			P value summary	ns
			Are SDs significantly different (P < 0.05)?	No
			Tukey's multiple comparisons test	Mean Diff,	95,00% CI of diff,	Below threshold?	Summary	Adjusted P Value
			SAL+SAL vs. SAL+MED	-55.99	-129,4 to 17,45	No	ns	0.1527
			SAL+SAL vs. AMPH+MED	-22.1	-95,54 to 51,34	No	ns	0.7224
			SAL+MED vs. AMPH+MED	33.89	-42,32 to 110,1	No	ns	0.5001
		pp70s6k
			Brown-Forsythe ANOVA test
			F* (DFn, DFd)	6,756 (2,000, 10,95)
			P value	0.0123
			P value summary	*
			Significant diff. among means (P < 0.05)?	Yes
			Welch's ANOVA test
			W (DFn, DFd)	10,40 (2,000, 7,820)
			P value	0.0063
			P value summary	**
			Significant diff. among means (P < 0.05)?	Yes
			Dunnett's T3 multiple comparisons test	Mean Diff,	95,00% CI of diff,	Below threshold?	Summary	Adjusted P Value
			SAL+SAL vs. SAL+MED	-50.01	-88,12 to -11,90	Yes	*	0.0157
			SAL+SAL vs. AMPH+MED	-17.12	-63,86 to 29,62	No	ns	0.6688
			SAL+MED vs. AMPH+MED	32.89	-7,264 to 73,05	No	ns	0.1034
B, C
	Medetomidine + Warming
	Treatment		Dose	Temp	n
	MED + Warm		0.3	37	6
	MED + RT		0.3	22	6
		pTrkB
			Unpaired t test
			P value	0.0148
			P value summary	*
			Significantly different (P < 0.05)?	Yes
			One- or two-tailed P value?	Two-tailed
			t, df	t=2,939, df=10
			How big is the difference?
			Mean of column A	100
			Mean of column B	133.5
			Difference between means (B - A) ± SEM	33,48 ± 11,39
			95% confidence interval	8,102 to 58,87
			R squared (eta squared)	0.4635
			F test to compare variances
			F, DFn, Dfd	1,303, 5, 5
			P value	0.7788
			P value summary	ns
			Significantly different (P < 0.05)?	No
		pGSK3b
			Unpaired t test
			P value	0.031
			P value summary	*
			Significantly different (P < 0.05)?	Yes
			One- or two-tailed P value?	Two-tailed
			t, df	t=2,509, df=10
			How big is the difference?
			Mean of column A	100
			Mean of column B	153
			Difference between means (B - A) ± SEM	53,02 ± 21,13
			95% confidence interval	5,940 to 100,1
			R squared (eta squared)	0.3864
			F test to compare variances
			F, DFn, Dfd	1,807, 5, 5
			P value	0.5318
			P value summary	ns
			Significantly different (P < 0.05)?	No
		pp70
			Unpaired t test with Welch's correction					Unpaired t test
			P value	0.001				P value	0.0002
			P value summary	**				P value summary	***
			Significantly different (P < 0.05)?	Yes				Significantly different (P < 0.05)?	Yes
			One- or two-tailed P value?	Two-tailed				One- or two-tailed P value?	Two-tailed
			Welch-corrected t, df	t=5,719, df=6,366				t, df	t=5,719, df=10
			How big is the difference?					How big is the difference?
			Mean of column A	100				Mean of column A	100
			Mean of column B	427.7				Mean of column B	427.7
			Difference between means (B - A) ± SEM	327,7 ± 57,30				Difference between means (B - A) ± SEM	327,7 ± 57,30
			95% confidence interval	189,4 to 466,0				95% confidence interval	200,0 to 455,4
			R squared (eta squared)	0.8371				R squared (eta squared)	0.7659
			F test to compare variances					F test to compare variances
			F, DFn, Dfd	7,180, 5, 5				F, DFn, Dfd	7,180, 5, 5
			P value	0.0495				P value	0.0495
			P value summary	*				P value summary	*
			Significantly different (P < 0.05)?	Yes				Significantly different (P < 0.05)?	Yes
D
	Isoflurane + warming
	Treatments		n
	Isoflurane	1.5	3
	Isoflurane warmed		3
	Sham		3
		pTrkB
			ANOVA summary
			F	3.516
			P value	0.0976
			P value summary	ns
			Significant diff. among means (P < 0.05)?	No
			R squared	0.5396
			Brown-Forsythe test
			F (DFn, DFd)	0,6027 (2, 6)
			P value	0.5774
			P value summary	ns
			Are SDs significantly different (P < 0.05)?	No
			Bartlett's test
			Bartlett's statistic (corrected)
			P value
			P value summary
			Are SDs significantly different (P < 0.05)?
			Tukey's multiple comparisons test	Mean Diff,	95,00% CI of diff,	Below threshold?	Summary	Adjusted P Value
			ctrl vs. iso	-61.39	-136,3 to 13,55	No	ns	0.1003
			ctrl vs. isowarm	-12.82	-87,76 to 62,11	No	ns	0.8623
			iso vs. isowarm	48.56	-26,38 to 123,5	No	ns	0.1958
		pERK1/2
			ANOVA summary
			F	14.33
			P value	0.0052
			P value summary	**
			Significant diff. among means (P < 0.05)?	Yes
			R squared	0.8269
			Brown-Forsythe test
			F (DFn, DFd)	0,1541 (2, 6)
			P value	0.8605
			P value summary	ns
			Are SDs significantly different (P < 0.05)?	No
			Bartlett's test
			Bartlett's statistic (corrected)
			P value
			P value summary
			Are SDs significantly different (P < 0.05)?
			Tukey's multiple comparisons test	Mean Diff,	95,00% CI of diff,	Below threshold?	Summary	Adjusted P Value
			ctrl vs. iso	32.55	13,57 to 51,54	Yes	**	0.0046
			ctrl vs. isowarm	10.95	-8,033 to 29,94	No	ns	0.2571
			iso vs. isowarm	-21.6	-40,59 to -2,618	Yes	*	0.03
		pGSK3b
			ANOVA summary
			F	64.93
			P value	<0,0001
			P value summary	****
			Significant diff. among means (P < 0.05)?	Yes
			R squared	0.9558
			Brown-Forsythe test
			F (DFn, DFd)	0,6959 (2, 6)
			P value	0.5348
			P value summary	ns
			Are SDs significantly different (P < 0.05)?	No
			Bartlett's test
			Bartlett's statistic (corrected)
			P value
			P value summary
			Are SDs significantly different (P < 0.05)?
			Tukey's multiple comparisons test	Mean Diff,	95,00% CI of diff,	Below threshold?	Summary	Adjusted P Value
			ctrl vs. iso	-158.1	-202,1 to -114,0	Yes	****	<0,0001
			ctrl vs. isowarm	-115.9	-159,9 to -71,80	Yes	***	0.0005
			iso vs. isowarm	42.19	-1,883 to 86,27	No	ns	0.0588

[truncated: 4 more sheets: S5 Amitriptyline Glucose, S6 Temperature, S7 pSrc, S8 ERK1-2]
